# Supplementary material for: Single-Cell Transcriptomics Reveals That Metabolites Produced by Paenibacillus bovis sp. nov. BD3526 Ameliorate Type 2 Diabetes in GK Rats by Downregulating the Inflammatory Response
Source: Front Microbiol. 2020 Dec 22;11:568805. doi: 10.3389/fmicb.2020.568805 (PMC7793688; doi:10.3389/fmicb.2020.568805)
Supplement: Supplementary file 5 [file Table_1.XLSX]

## Sheet: Supplementary Table 1
Supplementary Table 1: Single cell sequencing statistics of colon samples
ID	Name	Tissue Source	Estimated Number of Cells	Median Genes per Cell	Mean Reads per Cell	Total Genes Detected
SC202	BD3526	Colon	34532	393.27	8143	19206
SC203	NC	Colon	36485	347.71	7465	18983
