# Supplementary material for: Single-Cell Transcriptomics Reveals That Metabolites Produced by Paenibacillus bovis sp. nov. BD3526 Ameliorate Type 2 Diabetes in GK Rats by Downregulating the Inflammatory Response
Source: Front Microbiol. 2020 Dec 22;11:568805. doi: 10.3389/fmicb.2020.568805 (PMC7793688; doi:10.3389/fmicb.2020.568805)
Supplement: Supplementary file 6 [file Table_2.XLSX]

## Sheet: Supplemental Table S2
Supplementary Table 2: Top 4 genes expressed in clusters from all samples.
P value	Average LogFC	Percentage of cells in cluster expressing the gene	Percentage of cells in all other clusters expressing the gene	Adj. P value	Cluster#	Gene	Cluster name
0	1.80498	0.868	0.169	0	0	Fcmr	0
0	1.74643	0.696	0.117	0	0	Cr2	0
0	1.71564	0.998	0.348	0	0	Cd74	0
0	1.66644	0.608	0.077	0	0	Bank1	0
0	1.63238	0.727	0.082	0	1	Lef1	1
0	1.59262	0.874	0.227	0	1	S1pr1	1
0	1.39845	0.629	0.097	0	1	Cd40lg	1
0	1.23973	0.581	0.101	0	1	Rab3ip	1
0	1.88029	0.771	0.251	0	2	Odc1	2
0	1.80988	0.731	0.072	0	2	Icos	2
0	1.7027	0.977	0.278	0	2	AABR07017902.1	2
0	1.66934	0.43	0.014	0	2	Izumo1r	2
0	4.32441	0.526	0.033	0	3	Car1	3
0	3.42569	0.603	0.04	0	3	Ly6al	3
0	3.26228	0.504	0.053	0	3	S100g	3
0	2.97581	0.861	0.088	0	3	Lgals3	3
2.00038e-244	-0.668017	0.114	0.849	4.2504e-240	4	Pabpc1	4
1.40005e-241	-0.826273	0.103	0.836	2.97483e-237	4	Rpl10	4
4.37337e-237	-0.680218	0.208	0.927	9.29253e-233	4	B2m	4
5.97415e-237	-0.850229	0.082	0.804	1.26939e-232	4	Myl12b	4
0	3.76506	0.999	0.067	0	5	Hbb	5
0	3.7134	1	0.312	0	5	Hba-a2	5
0	3.48929	0.924	0.029	0	5	Hba-a3	5
0	3.30167	0.995	0.034	0	5	LOC103694855	5
0	2.23699	0.863	0.097	0	6	Neil1	6
0	1.67541	0.728	0.053	0	6	S1pr2	6
0	1.46515	0.591	0.028	0	6	Aicda	6
0	1.38751	0.86	0.2	0	6	Ms4a1	6
0	5.75445	0.982	0.043	0	7	Zg16	7
0	5.12982	0.974	0.029	0	7	Fcgbp	7
0	5.08401	0.968	0.012	0	7	Clca1	7
0	4.87768	0.994	0.02	0	7	AABR07006030.1	7
0	1.2945	0.407	0.042	0	8	Sowahc	8
0	1.09382	0.258	0.004	0	8	Sspn	8
5.68223e-280	1.22312	0.535	0.097	1.20736e-275	8	Rasgrp3	8
1.07209e-263	0.96593	0.293	0.027	2.27799e-259	8	AC120076.1	8
0	2.56972	0.664	0.01	0	9	Top2a	9
0	2.33246	0.949	0.082	0	9	Stmn1	9
0	2.1642	0.966	0.199	0	9	Hmgb2l1	9
0	2.11988	0.78	0.015	0	9	Mki67	9
0	2.72276	0.837	0.01	0	10	Foxp3	10
0	1.87532	0.578	0.053	0	10	Il2ra	10
0	1.55111	0.349	0.008	0	10	Stra6	10
0	1.48022	0.377	0.011	0	10	Nsg1	10
0	2.05707	0.853	0.025	0	11	Cd8a	11
0	1.724	0.669	0.007	0	11	Cd8b	11
0	1.47294	0.488	0.031	0	11	Ccl4	11
0	1.28059	0.765	0.142	0	11	Lef1	11
0	4.20908	0.892	0.005	0	12	Ccl5	12
0	4.13833	0.892	0.037	0	12	Cd7	12
0	3.12914	0.43	0.002	0	12	Gzma	12
0	2.56916	0.934	0.159	0	12	Ifitm1	12
0	4.63824	0.682	0.013	0	13	Lyz2	13
0	3.71329	0.518	0.002	0	13	C1qc	13
0	3.6016	0.498	0.002	0	13	C1qb	13
0	3.23487	0.464	0.001	0	13	C1qa	13
0	3.41926	0.996	0.046	0	14	Tmcc2	14
0	3.1791	0.942	0.016	0	14	Slc4a1	14
0	2.81893	1	0.071	0	14	LOC103694855	14
0	2.71921	1	0.058	0	14	Alas2	14
0	3.40687	0.954	0.019	0	15	Jchain	15
0	2.75259	0.938	0.103	0	15	Mzb1	15
0	2.19525	0.804	0.072	0	15	Txndc5	15
0	1.95616	0.866	0.074	0	15	Ckap4	15
0	5.41312	0.988	0.081	0	16	7SK	16
0	4.50685	0.815	0.062	0	16	U6	16
0	3.27119	0.468	0.01	0	16	U4	16
0	2.45627	0.277	0.004	0	16	U3	16
0	1.4914	0.446	0.009	0	17	Olfm1	17
2.83059e-221	1.57875	0.585	0.036	6.01445e-217	17	Ctsw	17
2.40697e-206	1.33836	0.477	0.025	5.11433e-202	17	Il18r1	17
6.10406e-204	1.62105	0.546	0.035	1.29699e-199	17	Ern1	17
0	3.91657	0.453	0.001	0	18	Col3a1	18
0	3.68879	0.853	0.007	0	18	Sparc	18
0	3.59876	0.442	0.001	0	18	Dcn	18
0	3.47424	0.432	0.001	0	18	Col1a1	18
0	4.38297	0.981	0.03	0	19	Agr2	19
0	2.11307	0.667	0.014	0	19	Lpo	19
0	2.09713	0.907	0.018	0	19	Plet1	19
0	1.99447	0.796	0.012	0	19	Cldn15	19
0	4.94007	0.936	0.007	0	20	Il1b	20
0	4.49122	0.362	0.001	0	20	S100a9	20
0	4.01121	0.489	0.002	0	20	Cxcl2	20
0	4.00133	0.319	0.001	0	20	S100a8	20
6.78687e-37	0.922162	0.489	0.053	1.44207e-32	21	Izumo1r	21
8.34167e-23	0.632583	0.553	0.097	1.77244e-18	21	Ctla4	21
1.13321e-21	0.763548	0.319	0.039	2.40784e-17	21	Foxp3	21
2.22123e-20	0.58125	0.638	0.135	4.71966e-16	21	Icos	21
0	3.2639	0.95	0.001	0	22	Kdr	22
0	2.57411	0.9	0.007	0	22	Gapt	22
0	2.33048	0.55	0.004	0	22	LOC24906	22
0	1.8415	0.7	0	0	22	Siglech	22
