# Supplementary material for: Single-Cell Transcriptomics Reveals That Metabolites Produced by Paenibacillus bovis sp. nov. BD3526 Ameliorate Type 2 Diabetes in GK Rats by Downregulating the Inflammatory Response
Source: Front Microbiol. 2020 Dec 22;11:568805. doi: 10.3389/fmicb.2020.568805 (PMC7793688; doi:10.3389/fmicb.2020.568805)
Supplement: Supplementary file 7 [file Table_3.XLSX]

## Sheet: Supplemental Table S3
Supplementary Table 3: Marker genes used for manual annotation
Combined
Clusters	Annotation	Marker Gene
0	Immune cell	CD19
1	Immune cell	CD3e
2	Immune cell	CD3e
3	Adipose cell	Mgst3
4	Enterocyte	Rpl10, Rpl23, Rpl31
5	Erythroid cell	Alas2
6	Tuft cell	Lrmp
7	Goblet cell	Tff3
8	Tuft cell	Lrmp
9	Tuft cell	Lrmp
10	Immune cell	CD3e, Foxp3
11	Immune cell	CD3e, CD8a
12	Immune cell	CD3e, CD8a
13	Immune cell	Lyz2, CD14
14	Erythroid cell	Alas2, Slc4a1
15	Goblet cell	Manf
16	Enteroendocrine cell	U6, U4, U3
17	Immune cell	CD3e
18	Enteroendocrine cell	Cpe
19	Goblet cell	Tff3, Manf, Agr2
20	Immune cell	IL1B, CXCL2, S100a9
21	Immune cell	CD3e, Foxp3
22	Goblet cell	Manf
Poly group in Figure 4
Clusters	Annotation	Marker Gene
0	Immune cell	CD19
1	Immune cell	CD19
2	Immune cell	CTLA4
3	Goblet cell	Rpl36a，Rplp1
4	Enterocyte	Rpl10
5	Tuft cell	Gga2, Lrmp
6	Tuft cell	Lrmp
7	Tuft cell	Lrmp
8	Immune cell	Foxp3, CTLA4
9	Enterocyte	Fabp1, Muc13
10	Immune cell	CD14
11	Immune cell	Cd7, CCL5
12	Immune cell	CD8, CCL4
13	Tuft cell	Bpgm
14	Goblet cell	Txndc5，Xbp1，manf
15	Tuft cell	Lrmp
16	Enterocyte	Rpl10
17	Enteroendocrine cell	Cpe
18	Adipose cell	Plxdc2
NC group in Figure 4
Clusters	Annotation	Marker Gene
0	Enterocyte	Rpl10
1	Goblet cell	Tff3,zg16
2	Erythroid cell	Alas2
3	Tuft cell	Bpgm
4	Adipose cell	Mgst3
5	Enterocyte	Mep1a, Apoa1
6	Immune cell	CD8, CCL4
7	Immune cell	CD7, CCL5
8	Immune cell	Lcos
9	Enterocyte	Mep1a
10	Immune cell	CD19
11	Adipose cell	Col1a1
12	Tuft cell	Sox9
13	Immune cell	Cxcl2, Il1B
14	Enteroendocrine cell	U6, U4, U3
Poly group in Figure 6
Clusters	Annotation	Marker Gene
0	B lymphocyte	CD19
1	Treg cell	CTLA4
2	B lymphocyte	CD19
3	Treg cell	Foxp3，Lag3，CTLA4
4	Macrophage	Lyz2, CD14
5	CD8+ T lymphocyte	CD8
6	CD8+ T lymphocyte	CD8
7	Dendritic cell	IRF8，CD74，CD83
8	B lymphocyte	CD79
9	Neutrophil	Ifitm1，Fgl2
10	B lymphocyte	CD19
NC group in Figure 6
Clusters	Annotation	Marker Gene
0	CD8+ T lymphocyte	CD8
1	Macrophage	Lyz2, CD14
2	Basophil	Mcpt8
3	B lymphocyte	CD19
